# Supplementary material for: Physalis peruviana L. (Solanaceae) Is Not a Host of Ceratitis capitata (Diptera: Tephritidae): Evidence from Multi-Year Field and Laboratory Studies in Colombia
Source: Insects. 2019 Dec 4;10(12):434. doi: 10.3390/insects10120434 (PMC6956068; doi:10.3390/insects10120434)
Supplement: Supplementary file 1 [file insects-10-00434-s001.zip]

Archive with 5 entries (5 files):
- Supplemental Figure 1.pptx
- Supplemental Figure 2.pptx
- Supplemental Figure 3.pptx
- Supplemental Table  S1.docx
- Supplemental Table S2.docx
